# Supplementary material for: Conserved and Noncanonical Activities of Two Histone H3K36 Methyltransferases Required for Insect-Pathogenic Lifestyle of Beauveria bassiana
Source: J Fungi (Basel). 2021 Nov 11;7(11):956. doi: 10.3390/jof7110956 (PMC8623635; doi:10.3390/jof7110956)
Supplement: Supplementary file 1 [file jof-07-00956-s001.zip]

Archive with 1 entries (1 files):
- jof-1441567-supplementary.pdf
